# Supplementary material for: Characterization, Expression Profile Analysis, and Functional Prediction of UGP Gene Family in Dendrocalamus brandisii
Source: Plants (Basel). 2025 May 14;14(10):1458. doi: 10.3390/plants14101458 (PMC12115279; doi:10.3390/plants14101458)
Supplement: Supplementary file 1 [file plants-14-01458-s001.zip]

Archive with 7 entries (7 files):
- Table S1-Basic information for the Dendrocalamus brandisii UGP gene family members..xlsx
- Table S2-The detailed information of conserved motifs in DbUGPs..xlsx
- Table S3-Prediction of Lys catalytic activity, NNS, and NQS substrate-binding sites in DbUGPs..xlsx
- Table S4-Prediction of secondary structure composition in DbUGPs proteins..xlsx
- Table S5-Ka-Ks ratios for paralogous gene pairs..xlsx
- Table S6-Subgenomes and duplication type for gene pairs of DbUGPs..xlsx
- Table S7-The qRT-PCR primer sequences for the reference gene, DbUGP1, and DbUGP4..xlsx
