# Supplementary material for: Characterization, Expression Profile Analysis, and Functional Prediction of UGP Gene Family in Dendrocalamus brandisii
Source: Plants (Basel). 2025 May 14;14(10):1458. doi: 10.3390/plants14101458 (PMC12115279; doi:10.3390/plants14101458)
Supplement: Supplementary file 1 [file plants-14-01458-s001.zip › Table S1-Basic information for the Dendrocalamus brandisii UGP gene family members..xlsx]

## Sheet: Sheet1
Basic information for the Dendrocalamus brandisii UGP gene family members
Name	Gene ID	Sub genome	Chromosome location	No. of UDPGP domain	Number of Amino Acid	Molecular Weight	Theoretical pI	Instability Index	Aliphatic Index	Grand Average of Hydropathicity	Subcellular localization	Transmembrane domain	Signal peptide	No. of Exon	No. of Intron
DbUGP1	DhA08G025390.1	A1	ChrA08	1	467	51612.2	5.46	29.21	99.96	-0.162	Cytoplasm	0	Other	21	20
DbUGP2	DhA17G001300.1	A1	ChrA17	1	552	60820.7	6.13	33.95	96.74	-0.154	Cytoplasm	0	Other	22	21
DbUGP3	DhA26G009490.1	C1	ChrA26	1	507	55898.2	6.39	34.6	99.96	-0.19	Cytoplasm	0	Other	22	21
DbUGP4	DhA31G011080.1	B1	ChrA31	1	473	51914.6	5.43	26.28	101.8	-0.128	Cytoplasm	0	Other	21	20
DbUGP5	DhB08G024590.1	A2	ChrB08	1	467	51600.2	5.46	27.58	99.12	-0.173	Cytoplasm	0	Other	21	20
DbUGP6	DhB17G001660.1	A2	ChrB17	1	473	51809.4	5.28	27.34	102.6	-0.12	Cytoplasm	0	Other	21	20
DbUGP7	DhB26G009040.1	C2	ChrB26	1	495	54568.9	6.38	33.3	102.75	-0.111	Cytoplasm	0	Other	21	20
DbUGP8	DhB31G010320.1	B2	ChrB31	1	473	51874.5	5.35	26.64	100.97	-0.138	Cytoplasm	0	Other	21	20
