# Supplementary material for: Characterization, Expression Profile Analysis, and Functional Prediction of UGP Gene Family in Dendrocalamus brandisii
Source: Plants (Basel). 2025 May 14;14(10):1458. doi: 10.3390/plants14101458 (PMC12115279; doi:10.3390/plants14101458)
Supplement: Supplementary file 1 [file plants-14-01458-s001.zip › Table S2-The detailed information of conserved motifs in DbUGPs..xlsx]

## Sheet: Sheet1
The detailed information of conserved motifs in DbUGPs.
Name	Protein Sequence	Length(aa)	Functional enrichment
Motif 1	NHLIHNQNEYCMEVTPKTLADVKGGTLISYEGRVQLLEIAQVPDEHVNEF	50	UDP-alpha-D-glucose metabolic process (GO:0006011), UTP:glucose-1-phosphate uridylyltransferase activity (GO:0003983), uridylyltransferase activity (GO:0070569)
Motif 2	TTMGCTGPKSVIEVRNGFTFLDLIVIQIESLNKKYGCNVPLLLMNSFNTH	50	UDP-alpha-D-glucose metabolic process (GO:0006011), UTP:glucose-1-phosphate uridylyltransferase activity (GO:0003983), uridylyltransferase activity (GO:0070569)
Motif 3	NIEIHTFNQSQYPRIVTEDFLPLPSKGKTGKDGWYPPGHGDVFPSLNNSG	50	UDP-alpha-D-glucose metabolic process (GO:0006011), UTP:glucose-1-phosphate uridylyltransferase activity (GO:0003983), uridylyltransferase activity (GO:0070569)
Motif 4	MEIIPNPKEVDGVKVLQLETAAGAAIRFFEKAIGINVPRSRFLPVKATSD	50	UDP-alpha-D-glucose metabolic process (GO:0006011), UTP:glucose-1-phosphate uridylyltransferase activity (GO:0003983), uridylyltransferase activity (GO:0070569)
Motif 5	QISENEKAGFISLVSRYLSGEAEQIEWSKIQTPTDEVVVPYDTLAPAPED	50	UDP-alpha-D-glucose metabolic process (GO:0006011), UTP:glucose-1-phosphate uridylyltransferase activity (GO:0003983), uridylyltransferase activity (GO:0070569)
Motif 6	RNPARANPSNPSIELGPEFKKVANFLARFKSIPSIVELDSLKVSGDVWFG	50	UDP-alpha-D-glucose metabolic process (GO:0006011), UTP:glucose-1-phosphate uridylyltransferase activity (GO:0003983), uridylyltransferase activity (GO:0070569)
Motif 7	KSIEKFKIFNTNNLWVNLKAIKRLVEAEA	29	no process, uridylyltransferase activity (GO:0070569)
Motif 8	KLDTLLSQGKEYVFVANSDNLGAIVDIKI	29	no process, uridylyltransferase activity (GO:0070569)
Motif 9	GKVTITAKSGVKLEIPDGAVJENKDINGP	29	no
Motif 10	LVQSDLYTLVDGFVI	15	no
