# Supplementary material for: Characterization, Expression Profile Analysis, and Functional Prediction of UGP Gene Family in Dendrocalamus brandisii
Source: Plants (Basel). 2025 May 14;14(10):1458. doi: 10.3390/plants14101458 (PMC12115279; doi:10.3390/plants14101458)
Supplement: Supplementary file 1 [file plants-14-01458-s001.zip › Table S3-Prediction of Lys catalytic activity, NNS, and NQS substrate-binding sites in DbUGPs..xlsx]

## Sheet: Sheet1
Program: BLASTP
Query: OsUGP1
Subject #1:DbUGP1
Subject #2:DbUGP2
Subject #3:DbUGP3
Subject #4:DbUGP4
Subject #5:DbUGP5
Subject #6:DbUGP6
Subject #7:DbUGP7
Subject #8:DbUGP8
Alignments:
>DbUGP1
Query 125 KYGCNVPLLLMNSFNTHD……IEIHTFNQSQYPRIVTEDFLPLPSKGKTG 184
KYG NVPLLLMNSFNTH……IEIHTFNQSQYPR+V ++FLP P KGKT
Sbjct 122 KYGSNVPLLLMNSFNTHE……IEIHTFNQSQYPRVVADEFLPWPCKGKTS 181
Query 245 CMEVTPKTLADVKGGT……VPDEHVNEFKSIEKFKIFNTNNLWVNLKA 304
CMEVTPKTLADVKGGT……VPD HVNEFKSIEKFKIFNTNNLWVNLKA
Sbjct 242 CMEVTPKTLADVKGGT……VPDAHVNEFKSIEKFKIFNTNNLWVNLKA 301
Query 305 IKRLVEAEALKMEIIPNPKEV……AAIRFFEKAIGINVPRSRFLPVKATS 364
IKRLVEA+ALKMEIIPNPKEV……AAIRFF+ AIGINVPRSRFLPVKATS
Sbjct 302 IKRLVEADALKMEIIPNPKEV……AAIRFFDHAIGINVPRSRFLPVKATS 361
>DbUGP2
Query 126 YGCNVPLLLMNSFNTH……IEIHTFNQSQYPRIVTEDFLPLPSKGKTGK 185
YGCNVPLLLMNSFNTH……IEIHTFNQSQYPRIVTEDFLPLPSKGK+GK
Sbjct 208 YGCNVPLLLMNSFNTH……IEIHTFNQSQYPRIVTEDFLPLPSKGKSGK 267
Query 186 DGWYPPGHGDVFPSLNNSGK……FVANSDNLGAIVDIKILNHLIHNQNEYC 245
DGWYPPGHGDVFPSLNNSGK……FVANSDNLGAIVDIKILNHLIHNQNEYC
Sbjct 268 DGWYPPGHGDVFPSLNNSGK……FVANSDNLGAIVDIKILNHLIHNQNEYC 327
Query 246 MEVTPKTLADVKGGTLIS……VPDEHVNEFKSIEKFKIFNTNNLWVNLKAI 305
MEVTPKTLADVKGGTLIS……VPDEHVNEFKSIEKFKIFNTNNLWVNLKAI
Sbjct 328 MEVTPKTLADVKGGTLIS……VPDEHVNEFKSIEKFKIFNTNNLWVNLKAI 387
Query 306 KRLVEAEALKMEIIPNPKEV……GAAIRFFEKAIGINVPRSRFLPVKATSD 365
KRLVE EALKMEIIPNPKEV……GAAIRFF+KAIGINVPRSRFLPVKATSD
Sbjct 388 KRLVEGEALKMEIIPNPKEV……GAAIRFFDKAIGINVPRSRFLPVKATSD 447
>DbUGP3
Query 121 SLNKKYGCNVPLLLMNSFNTH……IEIHTFNQSQYPRIVTEDFLPLPSK 180
SLNKKYGCNVPLLLMNSFNTH……IEIHTFNQSQYPRIVTEDFLPLPSK
Sbjct 158 SLNKKYGCNVPLLLMNSFNTH……IEIHTFNQSQYPRIVTEDFLPLPSK 217
Query 181 GKTGKDGWYPPGHGDVFPSLNNSG……VFVANSDNLGAIVDIKILNHLIHN 240
GKTGKDGWYPPGHGDVFPSLNNSG……VFVANSDNLGAIVDIKILNHLIHN
Sbjct 218 GKTGKDGWYPPGHGDVFPSLNNSG……VFVANSDNLGAIVDIKILNHLIHN 277
Query 241 QNEYCMEVTPKTLADVKGGT……AQVPDEHVNEFKSIEKFKIFNTNNLWV 300
QNEYCMEVTPKTLADVKGGT……AQVPDEHVNEFKSIEKFKIFNTNNLWV
Sbjct 278 QNEYCMEVTPKTLADVKGGT……AQVPDEHVNEFKSIEKFKIFNTNNLWV 337
Query 301 NLKAIKRLVEAEALKMEIIPNPKEV……GAAIRFFEKAIGINVPRSRFLPVK 361
NLKAIKRLVEAEALKMEIIPNPKEV……GAAIRFFEKAIGINVPRSRFLPVK
Sbjct 338 NLKAIKRLVEAEALKMEIIPNPKEV……GAAIRFFEKAIGINVPRSRFLPVK 398
>DbUGP4
Query 124 KKYGCNVPLLLMNSFNTH……IEIHTFNQSQYPRIVTEDFLPLPSKGKT 183
KKYGCNVPLLLMNSFNTH……IEIHTFNQSQYPRIVTEDFLPLPSKGKT
Sbjct 127 KKYGCNVPLLLMNSFNTH……IEIHTFNQSQYPRIVTEDFLPLPSKGKT 186
Query 184 GKDGWYPPGHGDVFPSLNNSGKL……ANSDNLGAIVDIKILNHLIHNQNE 243
GKDGWYPPGHGDVFPSLNNSGKL……ANSDNLGAIVDIKILNHLIHNQNE
Sbjct 187 GKDGWYPPGHGDVFPSLNNSGKL……ANSDNLGAIVDIKILNHLIHNQNE 246
Query 244 YCMEVTPKTLADVKGGT……VPDEHVNEFKSIEKFKIFNTNNLWVNLK 303
YCMEVTPKTLADVKGG……VPDEHVNEFKSIEKFKIFNTNNLWVNLK
Sbjct 247 YCMEVTPKTLADVKGGT……VPDEHVNEFKSIEKFKIFNTNNLWVNLK 306
Query 304 AIKRLVEAEALKMEIIPNPKEV……AAIRFFEKAIGINVPRSRFLPVKAT 363
AIKRLVEAEALKMEIIPNPKEV……AAIRFFEKAIGINVPRSRFLPVKAT
Sbjct 307 AIKRLVEAEALKMEIIPNPKEV……AAIRFFEKAIGINVPRSRFLPVKAT 366
>DbUGP5
Query 125 KYGCNVPLLLMNSFNTHDDT……HTFNQSQYPRIVTEDFLPLPSKGKTG 184
KYG NVPLLLMNSFNTH+DT……HTFNQSQYPR+V ++FLP P KGKT
Sbjct 122 KYGSNVPLLLMNSFNTHEDT……HTFNQSQYPRVVADEFLPWPCKGKTS 181
Query 245 CMEVTPKTLADVKGGT……QVPDEHVNEFKSIEKFKIFNTNNLWVNLKA 304
CMEVTPKTLADVKGGT……QVPD HVNEFKSIEKFKIFNTNNLWVNLKA
Sbjct 242 CMEVTPKTLADVKGGT……QVPDAHVNEFKSIEKFKIFNTNNLWVNLKA 301
Query 305 IKRLVEAEALKMEIIPNPKEV……GAAIRFFEKAIGINVPRSRFLPVKATS 364
IKRLVEA+ALKMEIIPNPKEV……GAAIRFF+ AIGINVPRSRFLPVKATS
Sbjct 302 IKRLVEADALKMEIIPNPKEV……GAAIRFFDHAIGINVPRSRFLPVKATS 361
>DbUGP6
Query 126 YGCNVPLLLMNSFNTH……IEIHTFNQSQYPRIVTEDFLPLPSKGKTGK 185
YGCNVPLLLMNSFNTH……IEIHTFNQSQYPRIVTED+LPLPSKGK+GK
Sbjct 129 YGCNVPLLLMNSFNTH……IEIHTFNQSQYPRIVTEDYLPLPSKGKSGK 188
Query 186 DGWYPPGHGDVFPSLNNSGK……FVANSDNLGAIVDIKILNHLIHNQNEYC 245
DGWYPPGHGDVFPSLNNSGK……FVANSDNLGAIVDIKILNHLIHNQNEYC
Sbjct 189 DGWYPPGHGDVFPSLNNSGK……FVANSDNLGAIVDIKILNHLIHNQNEYC 248
Query 246 MEVTPKTLADVKGGTLI……VPDEHVNEFKSIEKFKIFNTNNLWVNLKAI 305
MEVTPKTLADVKGGTLI……VPDEHVNEFKSIEKFKIFNTNNLWVNLKAI
Sbjct 249 MEVTPKTLADVKGGTLI……VPDEHVNEFKSIEKFKIFNTNNLWVNLKAI 308
Query 306 KRLVEAEALKMEIIPNPKEV……GAAIRFFEKAIGINVPRSRFLPVKATSD 365
KRLVE EALKMEIIPNPKEV……GAAIRFF+KAIGINVPRSRFLPVKATSD
Sbjct 309 KRLVEGEALKMEIIPNPKEV……GAAIRFFDKAIGINVPRSRFLPVKATSD 368
>DbUGP7
Query 121 SLNKKYGCNVPLLLMNSFNTH……IEIHTFNQSQYPRIVTEDFLPLPSK 180
SLNKKYGCNVPLLLMNSFNTH……IEIHTFNQSQYPRIVTEDFLPLPSK
Sbjct 121 SLNKKYGCNVPLLLMNSFNTH……IEIHTFNQSQYPRIVTEDFLPLPSK 180
Query 181 GKTGKDGWYPPGHGDVFPSLNNSG……VANSDNLGAIVDIKILNHLIHN 240
GKTGKDGWYPPGHGDVFPSLNNSG……VANSDNLGAIVDIKILNHLIHN
Sbjct 181 GKTGKDGWYPPGHGDVFPSLNNSG……VANSDNLGAIVDIKILNHLIHN 240
Query 241 QNEYCMEVTPKTLADVKGGT……QVPDEHVNEFKSIEKFKIFNTNNLWV 300
QNEYCMEVTPKTLADVKGGT……QVPDEHVNEFKSIEKFKIFNTNNLWV
Sbjct 241 QNEYCMEVTPKTLADVKGGT……QVPDEHVNEFKSIEKFKIFNTNNLWV 300
Query 301 NLKAIKRLVEAEALKMEIIPNPKEV……GAAIRFFEKAIGINVPRSRFLPVK 361
NLKAIKRLVEAEALKMEIIPNPKEV……GAAIRFFEKAIGINVPRSRFLPVK
Sbjct 301 NLKAIKRLVEAEALKMEIIPNPKEV……GAAIRFFEKAIGINVPRSRFLPVK 361
>DbUGP8
Query 126 YGCNVPLLLMNSFNTH……IEIHTFNQSQYPRIVTEDFLPLPSKGKTGK 185
YGCNVPLLLMNSFNTH……IEIHTFNQSQYPRIVTEDFLPLPSKGKTGK
Sbjct 129 YGCNVPLLLMNSFNTH……IEIHTFNQSQYPRIVTEDFLPLPSKGKTGK 188
Query 186 DGWYPPGHGDVFPSLNNSGKL……ANSDNLGAIVDIKILNHLIHNQNEYC 245
DGWYPPGHGDVFPSLNNSGKL……ANSDNLGAIVDIKILNHLIHNQNEYC
Sbjct 189 DGWYPPGHGDVFPSLNNSGKL……ANSDNLGAIVDIKILNHLIHNQNEYC 248
Query 246 MEVTPKTLADVKGGT……QVPDEHVNEFKSIEKFKIFNTNNLWVNLKAI 305
MEVTPKTLADVKGGT……QVPDEHVNEFKSIEKFKIFNTNNLWVNLKAI
Sbjct 249 MEVTPKTLADVKGGT……QVPDEHVNEFKSIEKFKIFNTNNLWVNLKAI 308
Query 306 KRLVEAEALKMEIIPNPKEV……GAAIRFFEKAIGINVPRSRFLPVKATSD 365
KRLVEAEALKMEIIPNPKEV……GAAIRFFEKAIG NVPRSRFLPVKATSD
Sbjct 309 KRLVEAEALKMEIIPNPKEV……GAAIRFFEKAIGSNVPRSRFLPVKATSD 368
