# Supplementary material for: Characterization, Expression Profile Analysis, and Functional Prediction of UGP Gene Family in Dendrocalamus brandisii
Source: Plants (Basel). 2025 May 14;14(10):1458. doi: 10.3390/plants14101458 (PMC12115279; doi:10.3390/plants14101458)
Supplement: Supplementary file 1 [file plants-14-01458-s001.zip › Table S4-Prediction of secondary structure composition in DbUGPs proteins..xlsx]

## Sheet: Sheet1
Prediction of secondary structure composition in DbUGP proteins.
Types	DbUGP1	DbUGP2	DbUGP3	DbUGP4	DbUGP5	DbUGP6	DbUGP7	DbUGP8
α-helices	0.3448	0.3442	0.3945	0.3679	0.364	0.3573	0.3556	0.3658
β-sheets	0.2034	0.1612	0.1775	0.1903	0.1585	0.1755	0.1798	0.186
β-turns	0.0621	0.0525	0.0671	0.074	0.0514	0.0677	0.0687	0.0655
Unordered coils	0.3897	0.442	0.3609	0.3679	0.4261	0.3996	0.396	0.3827
