# Supplementary material for: Characterization, Expression Profile Analysis, and Functional Prediction of UGP Gene Family in Dendrocalamus brandisii
Source: Plants (Basel). 2025 May 14;14(10):1458. doi: 10.3390/plants14101458 (PMC12115279; doi:10.3390/plants14101458)
Supplement: Supplementary file 1 [file plants-14-01458-s001.zip › Table S5-Ka-Ks ratios for paralogous gene pairs..xlsx]

## Sheet: Sheet1
Gene ID 1	Gene ID 2	Ka	Ks	Ka/Ks
DbUGP3	Ol09g17120.mRNA1	0.0134971	0.238074	0.0566929
DbUGP4	Ol09g17120.mRNA1	0.0125013	0.206167	0.0606367
DbUGP6	Ol09g17120.mRNA1	0.0190634	0.234755	0.0812056
DbUGP7	Ol09g17120.mRNA1	0.0297263	0.250161	0.118828
DbUGP8	Ol09g17120.mRNA1	0.0143689	0.210288	0.0683298
DbUGP2	Ol09g17120.mRNA1	0.0162382	0.230894	0.0703273
DbUGP4	Ol05g31950.mRNA1	0.0169207	0.224137	0.0754924
DbUGP1	Ol05g31950.mRNA1	0.015968	0.232616	0.0686454
DbUGP2	lcl|Alu09Cg14550.mRNA1	0.0106295	0.112804	0.0942295
DbUGP3	lcl|Alu09Cg14550.mRNA1	0.00741548	0.0707541	0.104806
DbUGP4	lcl|Alu09Cg14550.mRNA1	0.00877406	0.14134	0.0620778
DbUGP6	lcl|Alu09Cg14550.mRNA1	0.0134315	0.116213	0.115576
DbUGP7	lcl|Alu09Cg14550.mRNA1	0.0235078	0.0874276	0.268882
DbUGP8	lcl|Alu09Cg14550.mRNA1	0.0106327	0.145089	0.0732841
DbUGP8	lcl|Alu09DXg26080.mRNA1	0.0120317	0.16935	0.0710465
DbUGP2	lcl|Alu09DXg26080.mRNA1	0.0129613	0.136059	0.0952625
DbUGP3	lcl|Alu09DXg26080.mRNA1	0.0102161	0.134023	0.0762264
DbUGP4	lcl|Alu09DXg26080.mRNA1	0.0101696	0.165466	0.0614606
DbUGP6	lcl|Alu09DXg26080.mRNA1	0.015773	0.139551	0.113027
DbUGP7	lcl|Alu09DXg26080.mRNA1	0.0263714	0.148363	0.177748
DbUGP1	lcl|Alu02Cg01640.mRNA1	0.00780593	0.128953	0.0605332
DbUGP1	lcl|Alu02Cg01640.mRNA1	0.00780593	0.128953	0.0605332
DbUGP4	lcl|Alu02Cg01640.mRNA1	0.00876877	0.12888	0.0680385
DbUGP4	lcl|Alu02Dg26420.mRNA1	0.0401098	0.156266	0.256677
DbUGP4	lcl|Alu02Dg26420.mRNA1	0.0401098	0.156266	0.256677
DbUGP1	lcl|Alu02Dg26420.mRNA1	0.0390739	0.160415	0.24358
DbUGP1	lcl|Alu02Dg26420.mRNA1	0.0390739	0.160415	0.24358
DbUGP2	evm.model.ORIGINAL_1794.37	0.0130307	0.112204	0.116133
DbUGP3	evm.model.ORIGINAL_1794.37	0.000922793	0.0155124	0.0594873
DbUGP4	evm.model.ORIGINAL_1794.37	0.0111604	0.148423	0.0751932
DbUGP6	evm.model.ORIGINAL_1794.37	0.0158576	0.115645	0.137123
DbUGP7	evm.model.ORIGINAL_1794.37	0.0149857	0.0246861	0.607052
DbUGP8	evm.model.ORIGINAL_1794.37	0.0130347	0.152249	0.0856145
DbUGP1	evm.model.FRAGSCAFF_24.235	0.0018596	0.00309119	0.60158
DbUGP4	evm.model.FRAGSCAFF_24.235	0.00279157	0.0155769	0.179212
DbUGP6	evm.model.ORIGINAL_5387.109	0.0157839	0.153914	0.102551
DbUGP7	evm.model.ORIGINAL_5387.109	0.0302255	0.166848	0.181155
DbUGP8	evm.model.ORIGINAL_5387.109	0.00738638	0.0245987	0.300276
DbUGP2	evm.model.ORIGINAL_5387.109	0.0129703	0.150377	0.0862519
DbUGP3	evm.model.ORIGINAL_5387.109	0.0139756	0.159743	0.0874876
DbUGP4	evm.model.ORIGINAL_5387.109	0.0055338	0.0214684	0.257765
DbUGP6	evm.model.ORIGINAL_4424.174	0.0055338	0.0435694	0.127011
DbUGP7	evm.model.ORIGINAL_4424.174	0.0297496	0.124087	0.239747
DbUGP8	evm.model.ORIGINAL_4424.174	0.0139118	0.124707	0.111556
DbUGP2	evm.model.ORIGINAL_4424.174	0.00276095	0.0404138	0.068317
DbUGP3	evm.model.ORIGINAL_4424.174	0.0130377	0.111988	0.11642
DbUGP4	evm.model.ORIGINAL_4424.174	0.0120438	0.121079	0.0994709
DbUGP4	evm.model.ORIGINAL_6123.598	0.00276201	0.0121892	0.226595
DbUGP6	evm.model.ORIGINAL_6123.598	0.0148474	0.142814	0.103963
DbUGP7	evm.model.ORIGINAL_6123.598	0.0278369	0.164706	0.16901
DbUGP8	evm.model.ORIGINAL_6123.598	0.00460831	0.0214739	0.214601
DbUGP2	evm.model.ORIGINAL_6123.598	0.0120373	0.139319	0.0864011
DbUGP3	evm.model.ORIGINAL_6123.598	0.0111604	0.148423	0.0751932
DbUGP1	evm.model.FRAGSCAFF_24.140	0.000929224	0.00931207	0.0997871
DbUGP2	evm.model.FRAGSCAFF_322.569	0.013968	0.112266	0.124418
DbUGP3	evm.model.FRAGSCAFF_322.569	0.00184644	0.0155205	0.118968
DbUGP4	evm.model.FRAGSCAFF_322.569	0.0120961	0.141079	0.08574
DbUGP6	evm.model.FRAGSCAFF_322.569	0.0167983	0.115709	0.145177
DbUGP7	evm.model.FRAGSCAFF_322.569	0.014043	0.0246989	0.568568
DbUGP8	evm.model.FRAGSCAFF_322.569	0.0139723	0.144865	0.0964504
DbUGP3	evm.model.FRAGSCAFF_171.482	0.0139766	0.115581	0.120925
DbUGP4	evm.model.FRAGSCAFF_171.482	0.0129773	0.131845	0.0984282
DbUGP6	evm.model.FRAGSCAFF_171.482	0.000919399	0.00303031	0.303401
DbUGP7	evm.model.FRAGSCAFF_171.482	0.0307087	0.120523	0.254795
DbUGP8	evm.model.FRAGSCAFF_171.482	0.0148474	0.135532	0.109548
DbUGP2	LOC4347800	0.0782055	1.29055	0.0605986
DbUGP1	LOC4328091	0.0275933	0.380598	0.0725
DbUGP3	LOC4347800	0.0802253	1.2628	0.0635298
DbUGP4	LOC4347800	0.0775562	1.26288	0.0614121
DbUGP6	LOC4347800	0.0792636	1.30433	0.0607695
DbUGP4	LOC4328091	0.028723	0.379491	0.0756882
DbUGP7	LOC4347800	0.09443	1.31809	0.0716418
DbUGP8	LOC4347800	0.0796081	1.28135	0.0621281
DbUGP4	LOC100191463	0.0275753	0.550651	0.0500777
DbUGP4	LOC100191846	0.0275818	0.537508	0.0513142
DbUGP3	LOC100191463	0.0286599	0.541691	0.0529082
DbUGP3	LOC100191846	0.0364637	0.508949	0.0716452
DbUGP2	LOC100191463	0.0294683	0.520811	0.0565815
DbUGP2	LOC100191846	0.0294752	0.514186	0.057324
DbUGP1	LOC100382295	0.0217013	0.488853	0.0443924
DbUGP8	LOC100191463	0.0294775	0.557422	0.0528818
DbUGP8	LOC100191846	0.0294844	0.544149	0.0541843
DbUGP7	LOC100191463	0.0447504	0.574567	0.0778854
DbUGP7	LOC100191846	0.044761	0.529172	0.0845868
DbUGP6	LOC100191463	0.0313888	0.526151	0.0596573
DbUGP6	LOC100191846	0.0313961	0.507445	0.061871
DbUGP3	LOC107895238	0.0886862	2.31776	0.0382637
DbUGP3	LOC107912877	0.088657	2.33435	0.0379792
DbUGP4	LOC107895238	0.0871234	2.18094	0.0399477
DbUGP4	LOC107912877	0.0870947	2.13854	0.0407262
DbUGP7	LOC107895238	0.0988204	2.33008	0.0424107
DbUGP7	LOC107912877	0.100913	2.34695	0.0429976
DbUGP8	LOC107912877	0.089174	2.14493	0.0415743
DbUGP8	LOC107895238	0.0892033	2.18771	0.0407747
DbUGP1	EVM0026903.1	0.0121764	0.138283	0.088054
DbUGP2	EVM0016883.1	0.015296	0.0783668	0.195185
DbUGP2	EVM0032603.1	0.0138957	0.132429	0.10493
DbUGP3	EVM0016883.1	0.0120858	0.0508131	0.237848
DbUGP3	EVM0032603.1	0.0215457	0.132375	0.162763
DbUGP4	EVM0016883.1	0.0124974	0.126912	0.0984729
DbUGP4	EVM0032603.1	0.0101696	0.165466	0.0614606
DbUGP4	EVM0026903.1	0.0131233	0.138205	0.0949553
DbUGP6	EVM0016883.1	0.0181165	0.0816588	0.221857
DbUGP6	EVM0032603.1	0.0167112	0.135908	0.12296
DbUGP7	EVM0016883.1	0.0282786	0.0670733	0.421608
DbUGP7	EVM0032603.1	0.0315009	0.14687	0.214481
DbUGP8	EVM0016883.1	0.0143645	0.130584	0.110001
DbUGP8	EVM0032603.1	0.0120317	0.16935	0.0710465
DbUGP1	LOC123131798	0.0324941	0.413629	0.0785585
DbUGP1	LOC123135678	0.0305358	0.425357	0.0717886
DbUGP1	LOC123143248	0.0290999	0.416291	0.0699029
DbUGP2	LOC123104746	0.0367334	0.328172	0.111933
DbUGP2	LOC123113033	0.0378605	0.322734	0.117312
DbUGP2	LOC123122544	0.0368798	0.30941	0.119194
DbUGP3	LOC123104746	0.0311219	0.36676	0.0848563
DbUGP3	LOC123113033	0.0320854	0.361797	0.0886835
DbUGP3	LOC123122544	0.0311096	0.347665	0.0894817
DbUGP4	LOC123104746	0.0309782	0.375742	0.0824455
DbUGP4	LOC123113033	0.0320972	0.360144	0.0891231
DbUGP4	LOC123122544	0.0311258	0.346213	0.0899035
