# Supplementary material for: Characterization, Expression Profile Analysis, and Functional Prediction of UGP Gene Family in Dendrocalamus brandisii
Source: Plants (Basel). 2025 May 14;14(10):1458. doi: 10.3390/plants14101458 (PMC12115279; doi:10.3390/plants14101458)
Supplement: Supplementary file 1 [file plants-14-01458-s001.zip › Table S6-Subgenomes and duplication type for gene pairs of DbUGPs..xlsx]

## Sheet: Sheet1
Subgenomes and duplication type for gene pairs of DbUGPs
Gene1	Gene2	Sub genomes	Type of Replication
DbUGP1	DbUGP3	AB	segmental replication
DbUGP1	DbUGP4	AC	segmental replication
DbUGP1	DbUGP5	A	segmental replication
DbUGP1	DbUGP8	AC	segmental replication
DbUGP2	DbUGP3	AB	segmental replication
DbUGP2	DbUGP4	AC	segmental replication
DbUGP2	DbUGP6	A	segmental replication
DbUGP2	DbUGP7	AB	segmental replication
DbUGP2	DbUGP8	AC	segmental replication
DbUGP3	DbUGP4	BC	segmental replication
DbUGP3	DbUGP5	AB	segmental replication
DbUGP3	DbUGP6	AB	segmental replication
DbUGP3	DbUGP7	B	segmental replication
DbUGP4	DbUGP7	BC	segmental replication
DbUGP4	DbUGP8	C	segmental replication
DbUGP5	DbUGP4	AC	segmental replication
DbUGP5	DbUGP8	AC	segmental replication
DbUGP6	DbUGP4	AC	segmental replication
DbUGP6	DbUGP8	AC	segmental replication
DbUGP7	DbUGP8	BC	segmental replication
DbUGP8	DbUGP3	BC	segmental replication
