# Supplementary material for: Characterization, Expression Profile Analysis, and Functional Prediction of UGP Gene Family in Dendrocalamus brandisii
Source: Plants (Basel). 2025 May 14;14(10):1458. doi: 10.3390/plants14101458 (PMC12115279; doi:10.3390/plants14101458)
Supplement: Supplementary file 1 [file plants-14-01458-s001.zip › Table S7-The qRT-PCR primer sequences for the reference gene, DbUGP1, and DbUGP4..xlsx]

## Sheet: Sheet1
The qRT-PCR primer sequences for the reference gene and DbUGP1/4.
Gene	Forward primer	Reverse primer
EF-1-α-2	GCTTCCAACTCCAAGGATGA	CCAGCTCAGCAAACTTGACA
DbUGP1	ACATAGAGTGGGCCAAGATCCA	TGTCTTCGTGGGTGTTAAAGGAA
DbUGP4	GCAATGCTTACCGCCACC	TAGCGCAAACTTTTGTACAGCTAA
